# Supplementary material for: Interventions to improve adherence to antenatal and postnatal care regimens among pregnant women in sub-Saharan Africa: a systematic review
Source: BMC Pregnancy Childbirth. 2020 May 24;20:316. doi: 10.1186/s12884-020-02992-y (PMC7245828; doi:10.1186/s12884-020-02992-y)
Supplement: Supplementary file 3 — Additional file 3 Cochrane risk of bias determination. [file 12884_2020_2992_MOESM3_ESM.xlsx]

## Sheet: Sheet1
		Selection bias				Performance bias		Detection bias		Attrition bias		Reporting bias		Other bias
		Random sequence generation: Describe the method used to generate the allocation sequence in sufficient detail to allow an assessment of whether it should produce comparable groups		Treatment allocation concealment: Describe the method used to conceal the treatment allocation sequence in sufficient detail to determine whether intervention allocations could have been foreseen in advance of, or during, enrolment		Blinding of participants and personnel: Describe all measures used to blind study participants and personnel from knowledge of which intervention a participant received. Provide any info relating to whether intended blinding was effective		Blinding of outcome assessment: Describe all measures used to blind outcome assessors from knowledge of which intervention a participant received. Provide any info relating to whether intended blinding was effective		Incomplete outcome data: Describe the completeness of outcome data for each main outcome, including attrition and exclusions from the analysis. State whether attrition and exclusions were reported, the #s in each intervention group (compared with total randomized participants), reasons for attrition/exclusions where reported, and any re-inclusions in analyses performed by review authors		Selective reporting: State how the possibility of selective outcome reporting was examined by review authors and what was found (i.e. are there discrepancies between what authors said they would measure and what they report)		Other sources of bias: State any important concerns about bias not addressed in the other domains in the tool (i.e. baseline imbalance, recruitment bias in cluster RCT, etc.)
study id	study title	author's judgement (drop-down)	direct support for judgement	author's judgement (drop-down)	direct support for judgement	author's judgement (drop-down)	direct support for judgement	author's judgement (drop-down)	direct support for judgement	author's judgement (drop-down)	direct support for judgement	author's judgement (drop-down)	direct support for judgement	author's judgement (drop-down)	direct support for judgement
11337639	Ayiasi: Effect of Village Health Team Home Visits and Mobile Phone Consultations on Maternal and Newborn Care Practices in Masindi and Kiryandongo, Uganda: A Community-Intervention Trial.	Low risk	"Random allocation was at three levels- Health Centres, Villages then Village Health Teams…Random allocation was conducted by writing the names of HCs, VHTs or villages on small pieces of paper which were then folded to conceal the names. Two persons, each representing a study arm, but not associated to the study were asked to randomly pick folded papers from the pool of names."	Low risk	Central allocation of HCs, VHTs, or villages. Blinding was not necessary since randomization was at the level of HCs.	Unclear risk	"Blinding was not necessary since randomization was at the level of health centres." - clustering should mitigate the risk.	Unclear risk	"During each session of data collection ten research assistants and three supervisors were engaged. Supervisors ensured appropriate deployment of research assistants and checked to ensure all questionnaires were correctly filled…" Not known whether interviewers were aware of treatment allocation.	Low risk	Originally, 8 HCs and 879 women were allocated to control and another 8 HCs and 747 women allocated to treatment. No HCs were lost to follow-up; 86 women discontinued from control (38 migrated, 48 could not be traced); 84 women discontinued from treatment (45 migrated, 39 could not be traced); left 793 women followed to end for control and 663 women for treatment. In the control group, 758 women …	Low risk	Article describes primary outcomes in pre-specified protocol and reports results on the following: health facility delivery, antenatal consultations and birth prep, cord care, thermal care, initiation of exclusive breastfeeding, and care-seeking for newborn illness.	Unclear risk	Treatment arms comparable for religion (Christian), level of education (none/primary), outcome of previous pregnancy (livebirths), and gestation age at recruitment (half >20 weeks, half <20 weeks), however, there were differences in individual and household characteristics such as age of mother, ethnicity, sources of income, parity, and # of antenatal consultations in previous pregnancy, which ma…
11337626	Cherniak: Effectiveness of advertising availability of prenatal ultrasound on uptake of antenatal care in rural Uganda: A cluster randomized trial.	Low risk	"From remaining 18 sub-counties, four were randomly selected from the southern wing as the control arm (n = 4) and four from the northern wing as the intervention arm (n=4). Selection of northern vs. southern sub-counties for intervention or control arms, as well as selection of which sub-counties within each region and in which order they would be visited was all selected at random. Random selec…	Low risk	In addition to random number program used to generate the allocation sequence, "the control sub-counties were chosen to be visited en bloc in the first four days, as opposed to alternating control then intervention on each day. This was done specifically to avoid contamination with messaging of pOBU and was important in mitigating contamination with radio messaging in particular, which was felt t…	Low risk	"We conducted a non-blinded cluster-randomized controlled trial to evaluate the effectiveness of advertising prenatal pOBU on uptake of ANC services. This study design was selected to mitigate confounding variables and use the natural landscape of the region...When consent was obtained in the control arm there was intentional masking of pOBU. Following completion of initial consent and an entranc…	Unclear risk	"Women were interviewed on arrival and when leaving the clinic using a standardized electronic entrance and exit survey. This interview was performed with the assistance of a bilingual Ugandan midwife who translated the pre-developed survey into the local dialect, then translated responses into English." Since outcome of attendance is measured objectively, not sure whether or not bias applies. Al…	Low risk	Out of the 159 total participants (59 control, 100 treat) recruited in the study, only 2 were excluded (1 declined to participate after being informed of the ultrasound through the debriefing form, 1 patient did not complete the survey). Both were from the intervention arm. The analysis included 157 participants total who completed the study with no additional exclusions.	Low risk	The authors describe their primary and secondary outcomes in the previously registered clinical trial protocol and report on all these outcomes.	Low risk	There were no baseline imbalances reported between treatment and control arms. Most were married (97%), had similar maternal age (~26), past pregnancies (42.8% previously 1-2 livebirths), education levels (63% primary/secondary school), and past use of healthcare facilities (about half previously had home delivery); religious composition (mostly Catholic) and utilization of traditional medicine w…
11337717	Kirkwood: Effect of the Newhints home-visits intervention on neonatal mortality rate and care practices in Ghana: A cluster randomised controlled trial.	Low risk	"Computer-generated restricted randomisation was then done in a one-to-one ratio by an independent epidemiologist using stratified sampling to ensure balance within districts and the four large towns; it was restricted to ensure comparability between intervention and control zones with respect to NMR (difference of less than two per 1000 livebirths), percentage of deliveries in a health facility …	Low risk	Independent epidemiologist generated the randomization code and treatment allocation. Central allocation of intervention and control districts.	Unclear risk	No mention of blinding participants/personnel to the treatment allocations	Unclear risk	"All required data are being collected through the surveillance system of 4-weekly home visits to all women of reproductive age established for the ObaapaVitA vitamin A and maternal mortality trial that took place from Dec. 2000-Oct 2008…Resident fieldworkers are responsible for a fieldwork area of 4 contiguous clusters of compounds, visiting women in 1 cluster per week over the 4-weekly cycle." …	Low risk	49 zones and 10096 pregnant women assigned to control group; 49 zones and 9885 pregnant women assigned to treatment group. In the control, 661 women not eligible because pregant @ end of surveillance and in treatment, 711 not eligible because pregant @ end of surveillance, leaving 9435 eligible control pregnancies and 9174 eligible treatment pregnancies. In control, 1141 excluded: 469 lost to fol…	Low risk	Article describes primary, pre-specified outcomes of interest which include: mortality outcome was all-cause NMR (per 1000 livebirths) which includes all deaths that happen in the first 28 days of life; % of mothers practicing Newhints recommended behaviors, evaluated through a form including questions about the pregnancy dellivery, and newborn care practices promoted by Newhints. secondary: age-…	Low risk	No differences between zones in # pregnancies, births, facility deliveries, livebirths, neonatal deaths, care-seeking, babies reported severely ill, early initiation of breastfeeding.
11337633	Magoma: The effectiveness of birth plans in increasing use of skilled care at delivery and postnatal care in rural Tanzania: a cluster randomised trial.	Low risk	"Health units were stratified into two groups based on the level of skilled delivery utilisation of ANC attendees in the year preceding the study (two facilities with at least 3% utilisation; and 14 facilities with <3%). The facilities were randomly assigned to the intervention or control arms in a 1:1 ratio using computer‐generated random numbers by a statistician in London who had never visited…	Low risk	Staticistian who never visited the study district or study health units was responsible for the randomization generation and treatment allocation.	High risk	"The study did not allow blinding of either providers or women who participated in the study to the treatment allocation." However, clustering should mitigate risk.	Unclear risk	"Women were interviewed twice: on the day of recruitment and around 1 month after delivery upon exit from postnatal clinics or at home, depending on the woman's choice. The interviews were conducted by trained data collectors fluent in the two local languages (Ma or Kitemi) using pretested questionnaires in Kiswahili." Not known whether interviewer knew treatment allocation.	Low risk	Out of the 8 units and 405 women recruited and randomized to the intervention group, 1 woman declined to participate. Out of the 8 units and 502 women recruited and randomized to the control group, 1 woman declined to participate. All 8 clusters followed-up and analyzed.	Low risk	Could not find pre-specified protocol. Article mentions delivery in health unit as primary outcome (measured through women's reports and cross-checked against health unit delivery records) and secondary outcomes including PNC attendance and satisfaction of women and providers with care received and provided, all of which are reported.	Low risk	There were no baseline imbalances reported between treatment and control arms. In the Ngorongoro district, majority of the population is semi-nomadic and 18% that are peasant farmers. 60% of women in both intervention and control lacked formal education; utilization of health units for delivery in antecedent pregnacy was also low (12.8% in intervention vs. 14.3% in control); most women initiated …
11337643 and 11337682	Waiswa: The Uganda Newborn Study (UNEST): an effectiveness study on improving newborn health and survival in rural Uganda through a community-based intervention linked to health facilities - study protocol for a cluster randomized controlled trial. and Effect of the Uganda Newborn Study on care-seeking and care practices: a cluster-randomised controlled trial.	Low risk	"The cluster unit for the study was the village. Each of the 63 villages in the HDSS was randomly allocated to the intervention or control arm, without any stratification or matching due to the relatively large number of study units. Computer-generated restricted randomisation was done in a 1:1 ratio by an independent epidemiologist from the London School of Hygiene and Tropical Medicine. A total…	Low risk	Independent epidemiologist generated the randomization code and treatment allocation.	Unclear risk	No mention of blinding participants/personnel to the treatment allocations	Unclear risk	"The DSS data collection and recording system will be used. This is a comprehensive system in which all households have been mapped and given a unique number. Each village has a trained data collector and every 5-6 field assistants have a field supervisor and local community key informant." Not known whether interviewers were aware of treatment allocation.	Low risk	31 villages, 194 baseline women, and 894 endline women allocated to treatment; 32 villages, 201 baseline women, and 893 endline women allocated to control. None lost at follow-up or excluded from analysis.	High risk	Initial protocol published outlines all outcomes to be assessed but published paper excludes some of these outcomes.	Low risk	Women's age, parity, and household wealth were similar at baseline across arms; most above age 19, parity either 1-2 or 5 or more, and nearly even distribution of wealth represented.

## Sheet: Sheet2
Low risk
Unclear risk
High risk
